# Supplementary material for: Time-Sampled Population Sequencing Reveals the Interplay of Selection and Genetic Drift in Experimental Evolution of Potato Virus Y
Source: J Virol. 2017 Jul 27;91(16):e00690-17. doi: 10.1128/JVI.00690-17 (PMC5533922; doi:10.1128/JVI.00690-17)
Supplement: Supplemental material [file JVI.00690-17_zjv999182822sd1.xls]

## Sheet: S Table 1 samples - NGS
Kutnjak, D., Elena S.F., Ravnikar M.: Time-sampled population sequencing reveals the interplay between selection and genetic drift during experimental evolution of Potato virus Y
Supplementary Table 1: Samples included in population sequencing and their metadata.
Sample number	Lineage	Passage	Plant designation	Cultivar	Sampling time (dpi)	Type of sample	Average sequencing depth
inoc-1	source inoculum	0	pool	Pentland squire	21	leaf tissue	app. 7500x1
inoc-2	source inoculum	0	pool	Pentland squire	21	leaf tissue	app. 7500x1
inoc-3	source inoculum	0	pool	Pentland squire	21	inoculum	app. 7500x1
DKA127-1	D1	1	D 0.1	Desiree	21	leaf tissue	app. 7500x1
DKA127-2	D1	1	D 0.1	Desiree	21	leaf tissue	app. 7500x1
DKA1146	D1	4	D 3.1.1	Desiree	21	inoculum	app. 7500x1
DKA128	D2	1	D 0.2	Desiree	21	leaf tissue	app. 7500x1
DKA1147	D2	4	D 3.2.1	Desiree	21	inoculum	app. 7500x1
DKA1157	D2	5	D 4.2.1	Desiree	21	inoculum	2159x
DKA1003	D2	6	D 5.2.7	Desiree	44	leaf tissue	app. 7500x1
DKA129	D3	1	D 0.3	Desiree	21	leaf tissue	app. 7500x1
DKA1148-1	D3	4	D 3.3.1	Desiree	21	inoculum	app. 7500x1
DKA1148-2	D3	4	D 3.3.1	Desiree	21	inoculum	app. 7500x1
DKA1158	D3	5	D 4.3.1	Desiree	21	inoculum	app. 7500x1
DKA938	D3	6	D 5.3.3	Desiree	21	leaf tissue	app. 7500x1
DKA133	Dn1	1	Dn 0.1	Desiree NahG	21	leaf tissue	app. 7500x1
DKA1149	Dn1	4	Dn 3.1.1	Desiree NahG	21	inoculum	app. 7500x1
DKA1159	Dn1	5	Dn 4.1.8	Desiree NahG	21	inoculum	app. 7500x1
DKA943	Dn1	6	Dn 5.1.1	Desiree NahG	21	leaf tissue	app. 7500x1
DKA134	Dn2	1	Dn 0.2	Desiree NahG	21	leaf tissue	app. 7500x1
DKA1150	Dn2	4	Dn 3.2.1	Desiree NahG	21	inoculum	app. 7500x1
DKA1160	Dn2	5	Dn 4.2.1	Desiree NahG	21	inoculum	app. 7500x1
DKA946-1	Dn2	6	Dn 5.2.1	Desiree NahG	21	leaf tissue	app. 7500x1
DKA946-2	Dn2	6	Dn 5.2.1	Desiree NahG	21	leaf tissue	app. 7500x1
DKA135	Dn3	1	Dn 0.3	Desiree NahG	21	leaf tissue	app. 7500x1
DKA1151	Dn3	4	Dn 3.3.1	Desiree NahG	21	inoculum	app. 7500x1
DKA1161	Dn3	5	Dn 4.3.1	Desiree NahG	21	inoculum	app. 7500x1
DKA949	Dn3	6	Dn 5.3.1	Desiree NahG	21	leaf tissue	app. 7500x1
DKA1152	DnxD1	4	Dn x D 3.1.1	Desiree NahG	21	inoculum	app. 7500x1
DKA1162	DnxD1	5	Dn x D 4.1.1	Desiree	21	inoculum	app. 7500x1
DKA961	DnxD1	6	Dn x D 5.1.1	Desiree NahG	21	leaf tissue	app. 7500x1
DKA121	P1	1	P 0.1	Pentland squire	21	leaf tissue	app. 7500x1
DKA1143	P1	4	P 3.1.7	Pentland squire	21	inoculum	app. 7500x1
DKA1153	P1	5	P 4.1.1	Pentland squire	21	inoculum	3385x
DKA123	P2	1	P 0.3	Pentland squire	21	leaf tissue	app. 7500x1
DKA1144	P2	4	P 3.3.1	Pentland squire	21	inoculum	app. 7500x1
DKA1154	P2	5	P 4.3.1	Pentland squire	21	inoculum	4112x
DKA928	P2	6	P 5.3.1	Pentland squire	21	leaf tissue	app. 7500x1
DKA124	P3	1	P 0.4	Pentland squire	21	leaf tissue	app. 7500x1
DKA1145	P3	4	P 3.4.1	Pentland squire	21	inoculum	app. 7500x1
DKA1155-1	P3	5	P 4.4.1	Pentland squire	21	inoculum	app. 7500x1
DKA1155-2	P3	5	P 4.4.1	Pentland squire	21	inoculum	app. 7500x1
DKA931	P3	6	P 5.4.1	Pentland squire	21	leaf tissue	app. 7500x1
1mapping files were normalized to average depth of 7500x
