# Supplementary material for: Time-Sampled Population Sequencing Reveals the Interplay of Selection and Genetic Drift in Experimental Evolution of Potato Virus Y
Source: J Virol. 2017 Jul 27;91(16):e00690-17. doi: 10.1128/JVI.00690-17 (PMC5533922; doi:10.1128/JVI.00690-17)
Supplement: Supplemental material [file JVI.00690-17_zjv999182822sd2.xls]

## Sheet: S Table 3 samples - RT-qPCR
Kutnjak, D., Elena S.F., Ravnikar M.: Time-sampled population sequencing reveals the interplay between selection and genetic drift during experimental evolution of Potato virus Y
Supplementary Table 2: Detailed results of the virus titer measurements using RT-qPCR.
						in plant			in inocula
Sample number	Plant designation	Cultivar	Lineage	Passage	Sampling time (dpi)	Copies PVY/ COX	Average	SD	(Copies PVY/COX) x dilution factor	Average	SD
inoc-1	inoc-1	Pentland squire	source inoculum	0	NA	6.5	6.65	0.212132	1.625	1.6625	0.053033
inoc-2	inoc-2	Pentland squire		0	NA	6.8			1.7
DKA07	D 0.10	Desiree	D	1	6	POS	0.00383486	0.00261203
DKA08	D 0.11	Desiree	D	1	6	0.00389802
DKA09	D 0.12	Desiree	D	1	6	0.00641474
DKA10	D 0.13	Desiree	D	1	6	POS
DKA11	D 0.14	Desiree	D	1	6	0.00119183
DKA12	D 0.15	Desiree	D	1	6	POS
DKA28	D 0.10	Desiree	D	1	9	POS	0.398549	0.501512
DKA29	D 0.11	Desiree	D	1	9	0.0685909
DKA30	D 0.12	Desiree	D	1	9	0.486674
DKA40	D 0.16	Desiree	D	1	9	0.0428216
DKA41	D 0.17	Desiree	D	1	9	1.23786
DKA42	D 0.18	Desiree	D	1	9	0.156803
DKA52	D 0.10	Desiree	D	1	12	0.240249	3.1401	2.41428
DKA53	D 0.11	Desiree	D	1	12	1.29267
DKA54	D 0.12	Desiree	D	1	12	4.56402
DKA64	D 0.19	Desiree	D	1	12	1.95335
DKA65	D 0.20	Desiree	D	1	12	4.03225
DKA66	D 0.21	Desiree	D	1	12	6.75806
DKA76	D 0.10	Desiree	D	1	15	1.7755	7.99724	5.6468
DKA77	D 0.11	Desiree	D	1	15	3.26631
DKA78	D 0.12	Desiree	D	1	15	6.80313
DKA88	D 0.22	Desiree	D	1	15	6.54677
DKA89	D 0.23	Desiree	D	1	15	15.8839
DKA90	D 0.24	Desiree	D	1	15	13.7078
DKA100	D 0.10	Desiree	D	1	21	11.511	14.6019	4.29728	1.04646	1.32745	0.390662
DKA101	D 0.11	Desiree	D	1	21	10.5354			0.957762
DKA102	D 0.12	Desiree	D	1	21	18.9658			1.72416
DKA112	D 0.7	Desiree	D	1	21	20.796			1.89055
DKA113	D 0.8	Desiree	D	1	21	14.1367			1.28516
DKA114	D 0.9	Desiree	D	1	21	11.6666			1.0606
DKA229	D 1.1.3	Desiree	D1	2	21	7.22076	8.47159	1.76895	1.20346	1.41193	0.294824
DKA283	D 1.1.8	Desiree	D1	2	21	9.72242			1.6204
DKA418	D 2.1.3	Desiree	D1	3	21	8.45087	10.0539	2.267	1.40848	1.67565	0.377833
DKA470	D 2.1.6	Desiree	D1	3	21	11.6569			1.94282
DKA527	D 3.1.3	Desiree	D1	4	21	5.57067	4.18438	1.96051	0.928445	0.697397	0.326751
DKA528	D 3.1.8	Desiree	D1	4	21	2.79809			0.466349
DKA659	D 4.1.2	Desiree	D1	5	21	0.00283884	0.626049	0.881352	0.000473139	0.104341	0.146892
DKA658	D 4.1.3	Desiree	D1	5	21	1.24926			0.20821
DKA903	D 5.1.2	Desiree	D1	6	21	0
DKA902	D 5.1.3	Desiree	D1	6	21	0
DKA230	D 1.2.3	Desiree	D2	2	21	8.84664	17.1494	11.7418	1.47444	2.85823	1.95697
DKA284	D 1.2.7	Desiree	D2	2	21	25.4521			4.24201
DKA419	D 2.2.3	Desiree	D2	3	21	5.04355	7.85971	3.98266	0.840591	1.30995	0.663777
DKA471	D 2.2.5	Desiree	D2	3	21	10.6759			1.77931
DKA529	D 3.2.3	Desiree	D2	4	21	3.2688	2.9629	0.432616	0.544801	0.493816	0.0721027
DKA530	D 3.2.8	Desiree	D2	4	21	2.65699			0.442832
DKA661	D 4.2.2	Desiree	D2	5	21	0.61062	0.667418	0.0803246	0.10177	0.111236	0.0133874
DKA660	D 4.2.3	Desiree	D2	5	21	0.724216			0.120703
DKA905	D 5.2.2	Desiree	D2	6	21	0
DKA904	D 5.2.3	Desiree	D2	6	21	0
DKA231	D 1.3.3	Desiree	D3	2	21	8.9006	12.9187	5.68241	1.48343	2.15311	0.947068
DKA285	D 1.3.6	Desiree	D3	2	21	16.9367			2.82279
DKA420	D 2.3.3	Desiree	D3	3	21	12.6617	23.8746	15.8574	2.11028	3.97909	2.6429
DKA472	D 2.3.4	Desiree	D3	3	21	35.0874			5.8479
DKA531	D 3.3.3	Desiree	D3	4	21	2.61556	2.48864	0.179484	0.435926	0.414774	0.029914
DKA532	D 3.3.8	Desiree	D3	4	21	2.36173			0.393622
DKA663	D 4.3.2	Desiree	D3	5	21	0.00717833	0.205953	0.28111	0.00119639	0.0343256	0.0468517
DKA662	D 4.3.3	Desiree	D3	5	21	0.404729			0.0674548
DKA907	D 5.3.2	Desiree	D3	6	21	1.08224	3.36448	3.22758
DKA906	D 5.3.3	Desiree	D3	6	21	5.64673
DKA13	Dn 0.10	Desiree NahG	Dn	1	6	0.00834692	0.0957632	0.132583
DKA14	Dn 0.11	Desiree NahG	Dn	1	6	0.0419465
DKA15	Dn 0.12	Desiree NahG	Dn	1	6	0.0389074
DKA16	Dn 0.13	Desiree NahG	Dn	1	6	0.0898167
DKA17	Dn 0.14	Desiree NahG	Dn	1	6	0.360984
DKA18	Dn 0.15	Desiree NahG	Dn	1	6	0.0345782
DKA31	Dn 0.10	Desiree NahG	Dn	1	9	1.72551	3.22869	1.91479
DKA32	Dn 0.11	Desiree NahG	Dn	1	9	4.553
DKA33	Dn 0.12	Desiree NahG	Dn	1	9	1.60764
DKA43	Dn 0.16	Desiree NahG	Dn	1	9	6.07911
DKA44	Dn 0.17	Desiree NahG	Dn	1	9	3.93111
DKA45	Dn 0.18	Desiree NahG	Dn	1	9	1.47579
DKA55	Dn 0.10	Desiree NahG	Dn	1	12	9.96314	11.8876	3.68139
DKA56	Dn 0.11	Desiree NahG	Dn	1	12	13.8437
DKA57	Dn 0.12	Desiree NahG	Dn	1	12	6.3766
DKA67	Dn 0.19	Desiree NahG	Dn	1	12	11.0437
DKA68	Dn 0.20	Desiree NahG	Dn	1	12	12.9096
DKA69	Dn 0.21	Desiree NahG	Dn	1	12	17.189
DKA79	Dn 0.10	Desiree NahG	Dn	1	15	12.4726	30.4932	14.5847
DKA80	Dn 0.11	Desiree NahG	Dn	1	15	17.9623
DKA81	Dn 0.12	Desiree NahG	Dn	1	15	22.2884
DKA91	Dn 0.22	Desiree NahG	Dn	1	15	41.7463
DKA92	Dn 0.23	Desiree NahG	Dn	1	15	46.4399
DKA93	Dn 0.24	Desiree NahG	Dn	1	15	42.0494
DKA103	Dn 0.10	Desiree NahG	Dn	1	21	28.8878	40.2691	11.6017	1.80549	2.51682	0.725106
DKA104	Dn 0.11	Desiree NahG	Dn	1	21	44.5289			2.78306
DKA105	Dn 0.12	Desiree NahG	Dn	1	21	59.424			3.714
DKA115	Dn 0.7	Desiree NahG	Dn	1	21	44.7471			2.79669
DKA116	Dn 0.8	Desiree NahG	Dn	1	21	31.0017			1.9376
DKA117	Dn 0.9	Desiree NahG	Dn	1	21	33.0254			2.06408
DKA232	Dn 1.1.3	Desiree NahG	Dn1	2	21	31.6235	35.4491	5.41033	1.97647	2.21557	0.338146
DKA286	Dn 1.1.5	Desiree NahG	Dn1	2	21	39.2748			2.45468
DKA421	Dn 2.1.3	Desiree NahG	Dn1	3	21	16.2002	16.268	0.0958888	1.47274	1.47891	0.00871716
DKA473	Dn 2.1.8	Desiree NahG	Dn1	3	21	16.3358			1.48507
DKA533	Dn 3.1.3	Desiree NahG	Dn1	4	21	12.1886	15.6433	4.88576	0.761787	0.977709	0.30536
DKA534	Dn 3.1.8	Desiree NahG	Dn1	4	21	19.0981			1.19363
DKA664	Dn 4.1.6	Desiree NahG	Dn1	5	21	8.55222	4.64128	5.53091	0.777475	0.421934	0.50281
DKA665	Dn 4.1.7	Desiree NahG	Dn1	5	21	0.730332			0.0663938
DKA909	Dn 5.1.2	Desiree NahG	Dn1	6	21	20.0155	17.2365	3.93
DKA908	Dn 5.1.3	Desiree NahG	Dn1	6	21	14.4576
DKA233	Dn 1.2.3	Desiree NahG	Dn2	2	21	22.7337	30.5782	11.0938	1.42086	1.91114	0.693364
DKA287	Dn 1.2.6	Desiree NahG	Dn2	2	21	38.4227			2.40142
DKA422	Dn 2.2.3	Desiree NahG	Dn2	3	21	18.7201	43.7525	35.4013	1.70182	3.9775	3.2183
DKA474	Dn 2.2.7	Desiree NahG	Dn2	3	21	68.785			6.25318
DKA535	Dn 3.2.3	Desiree NahG	Dn2	4	21	24.0078	26.7817	3.92291	1.50049	1.67386	0.245182
DKA536	Dn 3.2.8	Desiree NahG	Dn2	4	21	29.5556			1.84723
DKA667	Dn 4.2.2	Desiree NahG	Dn2	5	21	10.7262	5.39046	7.54588	0.975109	0.490042	0.685989
DKA666	Dn 4.2.3	Desiree NahG	Dn2	5	21	0.0547133			0.00497393
DKA911	Dn 5.2.2	Desiree NahG	Dn2	6	21	21.2735	25.1518	5.48468
DKA910	Dn 5.2.3	Desiree NahG	Dn2	6	21	29.03
DKA234	Dn 1.3.3	Desiree NahG	Dn3	2	21	22.5784	26.3525	5.33734	1.41115	1.64703	0.333584
DKA288	Dn 1.3.5	Desiree NahG	Dn3	2	21	30.1266			1.88291
DKA423	Dn 2.3.3	Desiree NahG	Dn3	3	21	12.4854	38.7433	37.1342	1.13504	3.52212	3.37584
DKA475	Dn 2.3.6	Desiree NahG	Dn3	3	21	65.0011			5.90919
DKA537	Dn 3.3.3	Desiree NahG	Dn3	4	21	21.4255	41.9894	29.0817	1.33909	2.62434	1.81761
DKA538	Dn 3.3.8	Desiree NahG	Dn3	4	21	62.5533			3.90958
DKA669	Dn 4.3.2	Desiree NahG	Dn3	5	21	4.76741	5.39298	0.88468	0.433401	0.490271	0.0804254
DKA668	Dn 4.3.3	Desiree NahG	Dn3	5	21	6.01854			0.54714
DKA913	Dn 5.3.2	Desiree NahG	Dn3	6	21	26.0561	21.9247	5.84272
DKA912	Dn 5.3.3	Desiree NahG	Dn3	6	21	17.7933
DKA238	Dn x D 1.1.3	Desiree NahG	DnxD1	2	21	53.0808	25.8291		3.31755	1.61432	0.978683
DKA239	Dn x D 1.1.4	Desiree NahG	DnxD1	2	21	34.9745			2.1859
DKA240	Dn x D 1.1.5	Desiree NahG	DnxD1	2	21	16.5336			1.03335
DKA294	Dn x D 1.1.6	Desiree NahG	DnxD1	2	21	20.5151			1.28219
DKA293	Dn x D 1.1.7	Desiree NahG	DnxD1	2	21	19.8206			1.23879
DKA292	Dn x D 1.1.8	Desiree NahG	DnxD1	2	21	10.0502			0.628139
DKA427	Dn x D 2.1.3	Desiree	DnxD1	3	21	16.1386	9.12627	5.32883	2.68976	1.52104	0.888139
DKA481	Dn x D 2.1.4	Desiree	DnxD1	3	21	10.3501			1.72502
DKA480	Dn x D 2.1.5	Desiree	DnxD1	3	21	5.55684			0.926141
DKA479	Dn x D 2.1.6	Desiree	DnxD1	3	21	4.45954			0.743257
DKA547	Dn x D 3.1.2	Desiree NahG	DnxD1	4	21	21.7485	17.1876	3.99434	1.35928	1.07423	0.203835
DKA545	Dn x D 3.1.7	Desiree NahG	DnxD1	4	21	14.3128			0.894552
DKA546	Dn x D 3.1.8	Desiree NahG	DnxD1	4	21	15.5015			0.968841
DKA677	Dn x D 4.1.2	Desiree	DnxD1	5	21	4.24912	1.56377	2.33562	0.708187	0.260628	0.317837
DKA676	Dn x D 4.1.3	Desiree	DnxD1	5	21	0.437381			0.0728968
DKA678	Dn x D 4.1.5	Desiree	DnxD1	5	21	0.00481			0.000801666
DKA921	Dn x D 5.1.2	Desiree NahG	DnxD1	6	21	13.9795	14.7686	3.69304
DKA920	Dn x D 5.1.3	Desiree NahG	DnxD1	6	21	18.7925
DKA922	Dn x D 5.1.5	Desiree NahG	DnxD1	6	21	11.534
DKA01	P 0.10	Pentland squire	P	1	6	0	0.000732078	0
DKA02	P 0.11	Pentland squire	P	1	6	0
DKA03	P 0.12	Pentland squire	P	1	6	POS
DKA04	P 0.13	Pentland squire	P	1	6	0
DKA05	P 0.14	Pentland squire	P	1	6	0.000732078
DKA06	P 0.15	Pentland squire	P	1	6	0
DKA25	P 0.10	Pentland squire	P	1	9	POS	0.0294714	0.0176416
DKA26	P 0.11	Pentland squire	P	1	9	POS
DKA27	P 0.12	Pentland squire	P	1	9	0.0436884
DKA37	P 0.16	Pentland squire	P	1	9	0.0349976
DKA38	P 0.17	Pentland squire	P	1	9	0.00972824
DKA39	P 0.18	Pentland squire	P	1	9	0
DKA49	P 0.10	Pentland squire	P	1	12	0.0710621	0.262871	0.318439
DKA50	P 0.11	Pentland squire	P	1	12	0.482291
DKA51	P 0.12	Pentland squire	P	1	12	0.813756
DKA61	P 0.19	Pentland squire	P	1	12	0.136471
DKA62	P 0.20	Pentland squire	P	1	12	0.0221189
DKA63	P 0.21	Pentland squire	P	1	12	0.0515249
DKA73	P 0.10	Pentland squire	P	1	15	0.180827	0.970826	0.982275
DKA74	P 0.11	Pentland squire	P	1	15	2.38923
DKA75	P 0.12	Pentland squire	P	1	15	1.74201
DKA85	P 0.22	Pentland squire	P	1	15	0.14358
DKA86	P 0.23	Pentland squire	P	1	15	0.0741168
DKA87	P 0.24	Pentland squire	P	1	15	1.2952
DKA97	P 0.10	Pentland squire	P	1	21	5.25727	7.27678	4.32302	0.876211	1.2128	0.720503
DKA98	P 0.11	Pentland squire	P	1	21	9.85404			1.64234
DKA99	P 0.12	Pentland squire	P	1	21	12.045			2.0075
DKA109	P 0.7	Pentland squire	P	1	21	11.1783			1.86305
DKA110	P 0.8	Pentland squire	P	1	21	1.61644			0.269407
DKA111	P 0.9	Pentland squire	P	1	21	3.70961			0.618269
DKA226	P 1.1.3	Pentland squire	P1	2	21	9.16575	8.54686	0.875235	1.52762	1.42448	0.145872
DKA280	P 1.1.8	Pentland squire	P1	2	21	7.92798			1.32133
DKA415	P 2.1.3	Pentland squire	P1	3	21	9.49323	8.0433	2.05051	1.5822	1.34055	0.341752
DKA467	P 2.1.8	Pentland squire	P1	3	21	6.59337			1.09889
DKA521	P 3.1.3	Pentland squire	P1	4	21	6.74397	7.7843	1.47125	1.12399	1.29738	0.245209
DKA522	P 3.1.8	Pentland squire	P1	4	21	8.82463			1.47077
DKA653	P 4.1.2	Pentland squire	P1	5	21	0.033989	0.119089	0.12035	0.00566484	0.0198482	0.0200583
DKA652	P 4.1.3	Pentland squire	P1	5	21	0.20419			0.0340316
DKA897	P 5.1.2	Pentland squire	P1	6	21	0
DKA896	P 5.1.3	Pentland squire	P1	6	21	0
DKA227	P 1.3.3	Pentland squire	P2	2	21	1.06828	7.54238	9.15576	0.178046	1.25706	1.52596
DKA281	P 1.3.7	Pentland squire	P2	2	21	14.0165			2.33608
DKA416	P 2.3.3	Pentland squire	P2	3	21	8.99207	9.27202	0.395911	1.49868	1.54534	0.0659851
DKA468	P 2.3.7	Pentland squire	P2	3	21	9.55197			1.592
DKA523	P 3.3.3	Pentland squire	P2	4	21	5.1448	6.38665	1.75624	0.857467	1.06444	0.292707
DKA524	P 3.3.8	Pentland squire	P2	4	21	7.6285			1.27142
DKA655	P 4.3.2	Pentland squire	P2	5	21	POS
DKA654	P 4.3.3	Pentland squire	P2	5	21	0
DKA899	P 5.3.2	Pentland squire	P2	6	21	2.14501	1.27142	1.23544
DKA898	P 5.3.3	Pentland squire	P2	6	21	0.397829
DKA228	P 1.4.3	Pentland squire	P3	2	21	7.60977	7.5009	0.153975	1.2683	1.25015	0.0256625
DKA282	P 1.4.6	Pentland squire	P3	2	21	7.39202			1.232
DKA417	P 2.4.3	Pentland squire	P3	3	21	3.35678	6.99314	5.14259	0.559464	1.16552	0.857099
DKA469	P 2.4.6	Pentland squire	P3	3	21	10.6295			1.77158
DKA525	P 3.4.3	Pentland squire	P3	4	21	7.01253	8.1976	1.67595	1.16875	1.36627	0.279325
DKA526	P 3.4.8	Pentland squire	P3	4	21	9.38268			1.56378
DKA657	P 4.4.2	Pentland squire	P3	5	21	10.4522	9.47548	1.38133	1.74204	1.57925	0.230221
DKA656	P 4.4.3	Pentland squire	P3	5	21	8.49873			1.41646
DKA901	P 5.4.2	Pentland squire	P3	6	21	2.56453	1.36941	1.69015
DKA900	P 5.4.3	Pentland squire	P3	6	21	0.174292
POS: positive, but below the quantification range.
0.00: negative.
