# Supplementary material for: Time-Sampled Population Sequencing Reveals the Interplay of Selection and Genetic Drift in Experimental Evolution of Potato Virus Y
Source: J Virol. 2017 Jul 27;91(16):e00690-17. doi: 10.1128/JVI.00690-17 (PMC5533922; doi:10.1128/JVI.00690-17)
Supplement: Supplemental material [file JVI.00690-17_zjv999182822sd3.xls]

## Sheet: S Table 4 Variants
Kutnjak, D., Elena S.F., Ravnikar M.: Time-sampled population sequencing reveals the interplay between selection and genetic drift during experimental evolution of Potato virus Y
Supplementary Table 3: Variants detected in the experiment and their frequencies in the analyzed samples.
					source inoculum			D1			D2				D3					Dn1				Dn2					Dn3				DnxD1			P1			P2				P3
Reference Position	Reference	Allele	Overlapping annotations	Amino acid change	inoc-1	inoc-2	inoc3	DKA127-1	DKA127-2	DKA1146	DKA128	DKA1147	DKA1157	DKA1003	DKA129	DKA1148-1	DKA1148-2	DKA1158	DKA938	DKA133	DKA1149	DKA1159	DKA943	DKA134	DKA1150	DKA1160	DKA946-1	DKA946-2	DKA135	DKA1151	DKA1161	DKA949	DKA1152	DKA1162	DKA961	DKA121	DKA1143	DKA1153	DKA123	DKA1144	DKA1154	DKA928	DKA124	DKA1145	DKA1155-1	DKA1155-2	DKA931
								D 0.1	D 0.1	D 3.1.1	D 0.2	D 3.2.1	D 4.2.1	D 5.2.7	D 0.3	D 3.3.1	D 3.3.1	D 4.3.1	D 5.3.3	Dn 0.1	Dn 3.1.1	Dn 4.1.8	Dn 5.1.1	Dn 0.2	Dn 3.2.1	Dn 4.2.1	Dn 5.2.1	Dn 5.2.1	Dn 0.3	Dn 3.3.1	Dn 4.3.1	Dn 5.3.1	Dn x D 3.1.1	Dn x D 4.1.1	Dn x D 5.1.1	P 0.1	P 3.1.7	P 4.1.1	P 0.3	P 3.3.1	P 4.3.1	P 5.3.1	P 0.4	P 3.4.1	P 4.4.1	P 4.4.1	P 5.4.1
16	A	G	5' UTR									0.300075		68.2877
26	A	G	5' UTR					1.04644	0.463064
40	C	A	5' UTR					0.840212	0.619239
56	C	U	5' UTR		16.4197	17.063	16.1261	44.0368	30.2878	65.912	23.9898	39.4774			9.80018					16.0574	33.7774			20.9773	3.13597	1.5444	0.680355	0.681959	13.1797	23.1654	13.6878	21.1512	57.1026	38.4578	8.81776	90.3143	99.9586	99.8677	12.6907		0.292276		6.71302
63	A	G	5' UTR		3.55563	3.03334	3.9525	4.41605	3.33018	10.1606	1.6129				0.107778					0.615336				0.894085					0.361115										0.675937
66	U	C	5' UTR																												3.6433
94	A	G	5' UTR																											1.37138
107	A	G	5' UTR																	0.89554
117	A	U	5' UTR																												0.333056	5.53369
148	G	A	5' UTR																								1.17052	1.58048
152	U	C	5' UTR				1.66838				0.21974				0.726158					5.03856				0.338319
174	G	C	5' UTR																								1.18653	1.80671
175	A	G	5' UTR																							1.16331	3.38135	3.49636
176	A	C	5' UTR												8.57079
176	A	G	5' UTR																							0.141685	1.7539	1.86778
177	G	U	5' UTR																							1.01566	1.58559	1.66544
196	C	U	CDS: P1																																									31.9983	28.8505	28.3161	35.4326
199	A	U	CDS: P1																					3.66633	2.87088	7.43909	13.9049	14.1863
254	U	G	CDS: P1	P1:p.Phe24Val																									1.42096
256	U	C	CDS: P1		1.18208	1.0834	0.30303	3.16777	3.42284																								24.7917	17.8295	13.5004
268	G	A	CDS: P1		7.07317	6.26382	5.9322	4.72378	3.80797	12.1547										0.762631				7.10991
272	A	C	CDS: P1	P1:p.Lys30Gln																														1.57895
296	G	A	CDS: P1	P1:p.Asp38Asn							1.88861
313	G	A	CDS: P1		3.94528	3.46615	3.55686	0.796359	0.507351		2.0259									1.8108				6.66454	4.03714	5.6366	12.1295	12.6847	9.93328	5.24223	5.32591								2.2056				1.55157	0.846561
318	U	C	CDS: P1	P1:p.Met45Thr	2.20855	2.12732	6.17252	5.04186	8.25733	26.6427	1.88991				3.47729	1.34146	2.7568			5.90214	3.09059			10.2905	35.235	4.17469			2.98797	0.248491			21.6548	58.7462	73.9439				1.67163
375	A	G	CDS: P1	P1:p.Asn64Ser								0.730542	49.4766	99.8942
375	A	U	CDS: P1	P1:p.Asn64Ile																											2.17733
388	G	A	CDS: P1	P1:p.Met68Ile																									5.43709
395	U	C	CDS: P1	P1:p.Tyr71His							13.9405
405	A	G	CDS: P1	P1:p.Asp74Gly								1.64239
406	U	C	CDS: P1																																							1.10793
407	G	A	CDS: P1	P1:p.Val75Ile																																			1.85741
432	A	C	CDS: P1	P1:p.Lys83Thr																														1.02041
490	G	A	CDS: P1																					4.21714	3.08775	6.93695	13.9542	13.8726					1.56444	9.0414	9.15284
499	C	U	CDS: P1		9.33064	8.4721	6.65676	5.85322	16.4916						1.2607					5.04271	0.20455			1.29797	0.253449				2.58154				15.5766	12.4629	19.1038	2.17192	0.852699	0.715609	0.325131				1.76313
517	G	A	CDS: P1															3.62053	7.18608
528	A	C	CDS: P1	P1:p.Lys115Thr																				2.80216
532	U	C	CDS: P1																																						8.79934
535	A	G	CDS: P1																																					8.03727
537	C	U	CDS: P1	P1:p.Ser118Leu																													3.12312
538	A	G	CDS: P1		0.20303	0.311989	0.947972								0.506857					1.44884
549	G	A	CDS: P1	P1:p.Arg122Lys																																				2.55447
610	G	A	CDS: P1																	1.74183
653	A	G	CDS: P1	P1:p.Ile157Val																												1.01768
663	C	U	CDS: P1	P1:p.Thr160Ile							2.24479
689	A	G	CDS: P1	P1:p.Ser169Gly																									1.24138
691	C	U	CDS: P1		6.82351	7.48439	5.22905	0.851998	0.427553		5.87283				1.93019					8.45212	0.799606			0.98073					7.01482			0.128638							15.4443
696	A	G	CDS: P1	P1:p.Lys171Arg																																				1.22259
697	A	U	CDS: P1	P1:p.Lys171Asn																					8.29224	35.5411	31.4831	30.8628
739	C	U	CDS: P1																					0.545999	4.44444	3.50877
769	U	C	CDS: P1																																							2.30278
770	U	C	CDS: P1											0.977913																				1.28171	2.44061										3.65075	2.94733	0.12685
772	A	G	CDS: P1																																								1.44786
802	A	G	CDS: P1																						0.972349	0.96
807	C	U	CDS: P1	P1:p.Thr208Ile						1.9203
813	U	C	CDS: P1	P1:p.Val210Ala																													4.23401	7.69763	4.20835
819	U	A	CDS: P1	P1:p.Leu212Gln				0.879614																													0.854369
824	C	U	CDS: P1	P1:p.His214Tyr																																	0.861244
849	C	A	CDS: P1	P1:p.Thr222Asn	1.05472	1.26117	1.74838	0.222717	0.273064											1.00854	7.03934			0.977076					0.215531										2.58973				0.160558
886	U	C	CDS: P1								1.25939
903	G	A	CDS: P1	P1:p.Ser240Asn										2.45979
913	U	C	CDS: P1		2.0554	2.19672	4.09363	7.4739	7.22208	1.60207	9.5596	1.7899	19.0467	99.6032						5.66738				9.00827	0.605926	1.50248	15.1464	15.6129	13.0875	3.95798	1.38621		2.81935	0.731159					7.85296	10.3713	5.50346
938	U	A	CDS: P1	P1:p.Ser252Thr				0.124757		1.11418
940	G	A	CDS: P1		18.5581	19.6565	12.9563	13.0193	12.4161		7.45018	20.1521	77.551		2.49484					18.6542	49.8016			5.35241					12.9288	6.73203	15.547		31.861	39.388	27.8779	4.18554			0.36208				6.10855
947	C	U	CDS: P1																																				0.226792	21.7435	23.4157
1099	G	A	CDS: HC-Pro		41.0417	42.3472	40.6773	54.9652	54.1199	59.707	54.7254	30.5546	51.8038	99.9254	46.0037	62.7569	56.3077	13.101	1.44919	41.3245	26.4927			51.8081	28.1496	57.9217	54.1529	54.2717	51.3902	51.3488	22.0384	18.3118	54.711	28.0587	7.37453	92.4752	99.9465	99.792	38.1501	53.8931	30.5533	55.9424	7.35032	1.78668
1116	C	U	CDS: HC-Pro	HC-Pro:p.Ala36Val																													1.75141
1147	U	C	CDS: HC-Pro																																										1.50111	1.35556
1153	G	A	CDS: HC-Pro																		4.85555
1237	C	U	CDS: HC-Pro		38.6181	36.7306	45.8611	27.0158	35.6981	27.5077	27.958	60.7276	44.2532		36.9867	36.5016	35.0979	81.5322	96.2038	39.7084	71.2097	99.962	99.7429	31.7206	67.7614	34.346	27.061	26.5742	31.4449	48.752	73.8665	65.5716	39.7828	63.2495	81.976	4.05607		0.149365	46.4151	34.306	61.6626	24.9657	84.8868	97.611	99.9609	99.9597	99.8275
1248	U	A	CDS: HC-Pro	HC-Pro:p.Ile80Lys																	8.32338
1315	C	A	CDS: HC-Pro		0.436941	0.520231	0.391623				0.88968	0.20882		1.78197	0.828486	0.422408	0.371652		0.251256											1.40714			0.925674	0.377818			0.832209						0.547264	1.16547
1339	G	A	CDS: HC-Pro																														6.03755
1357	U	C	CDS: HC-Pro																																												19.3336
1387	A	G	CDS: HC-Pro								0.901026				1.06772
1468	A	G	CDS: HC-Pro												0.877563
1470	A	G	CDS: HC-Pro	HC-Pro:p.Asn154Ser																									3.83094
1492	G	A	CDS: HC-Pro												0.848547
1501	A	G	CDS: HC-Pro																												0.932091
1504	C	U	CDS: HC-Pro																	4.08922
1511	G	C	CDS: HC-Pro	HC-Pro:p.Glu168Gln																														1.19332	1.48976
1546	U	C	CDS: HC-Pro																																					3.6338	4.66545
1582	A	G	CDS: HC-Pro																																												1.30268
1594	A	G	CDS: HC-Pro													0.731018	1.14996
1624	U	C	CDS: HC-Pro		11.5356	12.0472	11.7964	8.25594	14.4406	7.72204	7.92552	50.1561	0.304785		25.2004	2.25759	1.91403	3.43699		14.3762	0.244786			6.79043					4.42427	0.358204			7.77527	0.860527	4.74758			0.193251	24.8612				66.5844	98.9238	99.9547	99.94	99.9306
1636	U	C	CDS: HC-Pro																				0.900404
1654	G	A	CDS: HC-Pro											0.881316
1696	C	U	CDS: HC-Pro			0.887574	1.75755	2.98919	3.77358	5.48561	1.01279				2.21228	0.30656	0.303556			2.78707	0.431711			5.13595	8	1.37785			1.32513				7.83388	23.8953	49.6868				0.89481
1727	U	A	CDS: HC-Pro	HC-Pro:p.Tyr240Asn								1.07888		1.13502																2.6173	0.687961					0.190476		1.01925	0.200125	3.2002
1729	U	C	CDS: HC-Pro		19.6333	17.8311	8.74381				18.6226				12.4404	44.5026	42.3747	87.9668	98.5462	16.984	32.7954	54.4284	83.4148	10.3038	26.4229	31.1857	42.4119	43.1255	17.7311	39.9624	15.1216	35.9205				3.15287			10.2071
1738	U	C	CDS: HC-Pro																																					19.1288	6.10732	63.269
1753	U	C	CDS: HC-Pro																				1.13086
1765	A	G	CDS: HC-Pro																																												1.38064
1770	A	G	CDS: HC-Pro	HC-Pro:p.Lys254Arg								0.815616
1810	U	A	CDS: HC-Pro																											1.18694
1882	G	A	CDS: HC-Pro							5.80913
1915	U	C	CDS: HC-Pro																															0.798791
1934	G	A	CDS: HC-Pro	HC-Pro:p.Ala309Thr																			1.09536
1957	G	A	CDS: HC-Pro												1.27423	0.214305	0.118343
1960	A	G	CDS: HC-Pro																						6.95243
1963	U	C	CDS: HC-Pro												0.95742
2012	U	C	CDS: HC-Pro		0.324091	0.18857	0.611573				0.761959	22.8623																															49.2004	97.5533	99.7921	99.8265	99.8382
2014	A	G	CDS: HC-Pro									1.01744
2041	U	C	CDS: HC-Pro					0.901984	1.1854
2044	U	C	CDS: HC-Pro																			1.06383
2052	A	G	CDS: HC-Pro	HC-Pro:p.Gln348Arg																																								0.293974	1.37363	1.2773
2107	A	G	CDS: HC-Pro								1.50868
2173	C	U	CDS: HC-Pro																																			1.83486
2183	C	U	CDS: HC-Pro													3.25032	1.84493
2224	U	C	CDS: HC-Pro											2.28418																	2.61634
2252	C	U	CDS: HC-Pro															0.915384	5.20902
2271	A	G	CDS: HC-Pro	HC-Pro:p.Gln421Arg												0.211416		5.58442	1.43428
2299	C	U	CDS: HC-Pro																																						17.587
2336	A	G	CDS: HC-Pro	HC-Pro:p.Ser443Gly								0.830204
2336	A	U	CDS: HC-Pro	HC-Pro:p.Ser443Cys																																	1.84437
2354	U	C	CDS: HC-Pro												6.17724	41.4236	46.1817
2408	A	G	CDS: P3	P3:p.Ile2Val																			12.5637
2438	A	G	CDS: P3	P3:p.Thr12Ala						1.7565
2454	G	A	CDS: P3	P3:p.Arg17Lys	23.3532	21.0846	27.9853	5.05024	3.97994	2.9703	10.1148	24.7664			24.7672	1.49065	0.810962	1.51394		12.584	3.70002			16.3074	0.958296	5.10096	2.52938	2.6642	3.97586							0.714796			37.7997	2.12187			85.5477	98.3791	99.8203	99.8562	99.8638
2467	U	C	CDS: P3																															0.65666	1.00851
2488	G	A	CDS: P3		6.84097	7.86182	4.90272	3.57547	2.33164		0.126618				2.01742					8.81616	1.92192			14.6098	4.11833	2.03459			3.68054										3.8824
2505	A	C	CDS: P3	P3:p.Lys34Thr									1.19956
2533	A	G	CDS: P3												7.33919	0.254049	0.291745
2554	U	A	CDS: P3								0.894719			1.65252																1.53085		0.261823							0.986414			0.636026
2590	A	G	CDS: P3	P3:p.Ile62Met																					0.506971	16.4093	43.5474	44.8357
2591	C	U	CDS: P3																														7.57781	10.5528	4.7619
2632	A	G	CDS: P3																	1.04999
2695	C	U	CDS: P3																														0.935551
2723	A	G	CDS: P3	P3:p.Ile107Val	38.7702	39.4113	29.0872	60.8752	58.7316	47.2962	59.9883	17.2518	21.6495	100	46.6959	44.4702	43.1211	5.94011	1.30284	41.9507	19.3089			54.6226	20.2661	52.1164	52.6532	52.0202	55.3647	34.7767	10.4499	16.5349	44.4579	11.9454	7.36495	94.5897	99.7399	100	45.4377	42.9154	17.6952	52.297	8.23193	0.860542
2792	C	U	CDS: P3																																	0.910071
2824	G	A	CDS: P3																																										2.10953	2.22039	1.98725
2847	A	U	CDS: P3	P3:p.Asn148Ile											2.14669
2848	C	U	CDS: P3																														6.28305	1.39077	0.618624
2861	A	G	CDS: P3	P3:p.Thr153Ala	8.57352	7.27497	6.10687	21.6094	20.8612	6.78186	7.03473	22.5016	1.20482		10.6544	1.07807	1.68105			16.33	8.2832	29.4118	16.2775	9.68026	15.8008	1.79986		0.106883	16.5075	32.5767	45.9225	42.0957	1.80755						11.13	42.8232	73.4116	35.7076	2.42826
2875	G	A	CDS: P3																						1.41243
2915	G	A	CDS: P3	P3:p.Glu171Lys	0.948262	0.842565	1.20796	1.15969	0.550964	1.3335	0.966543	1.11803	1.53746	1.15469	1.37607	2.80433	1.72231	1.58032	1.15507	0.936489	1.54191	1.40137	0.981634	0.863154	1.89691	1.55929	0.736353	0.993377	1.16115	1.93237	2.17491	1.1175	1.38795	1.86053	0.840048	1.72565	2.08882	2.05273	1.42689	1.91055	1.70687	1.52327	1.17686	1.88583	1.6008	1.8507	1.28144
2923	U	A	CDS: P3, CDS: Pipo	P3:p.[Asn173Lys]; Pipo:p.[Leu2Ile]	2.48869	2.77922	2.66667	4.02829	7.62795	6.33032	4.92245	4.42073	4.52454	4.91029	3.99885	5.98127	4.97477	6.58704	4.16145	4.71291	4.68578	4.62531	3.47771	4.1881	5.58217	4.9564	4.00851	3.38624	4.665	5.81932	3.09348	3.45946	5.25478	5.16864	3.52615	4.44215	6.91508	5.60345	4.3573	5.83811	5.22743	3.58566	4.52546	5.52135	6.17674	5.64166	3.64793
2925	A	U	CDS: P3, CDS: Pipo	P3:p.[Tyr174Phe]; Pipo:p.[Leu2Phe]	0.812553	0.821144	0.626355	0.637496	2.14231	1.83103	0.995879	0.937383	1.75439	1.95939	0.892857	2.16573	3.35256	2.59555	1.2052	0.874954	1.41407	1.65232	0.980702	0.423729	2.48179	1.62907	1.08839	0.913884	1.01781	1.73303	0.923254	0.952381	1.88413	1.68041	1.03506	0.958533	2.19986	1.33612	0.627615	1.79412	2.06445	1.17878	0.858506	1.83088	2.17202	2.02941	0.58862
2932	U	C	CDS: P3, CDS: Pipo	Pipo:p.[Ser5Pro]																														10.9113	7.3363
2945	G	A	CDS: P3, CDS: Pipo	P3:p.[Ala181Thr]; Pipo:p.[Cys9Tyr]																					0.397542	3.27386	15.1142	13.9597
3036	C	U	CDS: P3, CDS: Pipo	P3:p.[Thr211Ile]																													0.389948	0.87969
3090	G	U	CDS: P3, CDS: Pipo	P3:p.[Gly229Val]						2.64784
3093	G	A	CDS: P3, CDS: Pipo	P3:p.[Arg230Gln]											1.56576
3094	A	U	CDS: P3, CDS: Pipo	Pipo:p.[Arg59Trp]															1.39665
3100	C	A	CDS: P3, CDS: Pipo	Pipo:p.[Pro61Thr]								7.82609
3120	C	U	CDS: P3, CDS: Pipo	P3:p.[Ala239Val]														21.6216	11.4176
3122	U	G	CDS: P3, CDS: Pipo	P3:p.[Ser240Ala]; Pipo:p.[Leu68Arg]																																83.5906	99.4904	100
3123	C	U	CDS: P3, CDS: Pipo	P3:p.[Ser240Leu]																											1
3187	C	U	CDS: P3		2.08589	2.04523	1.134				8.30046				0.754562									0.779661					1.07464
3209	U	C	CDS: P3																							17.8517
3220	C	U	CDS: P3		52.1139	53.3797	49.6023	30.455	33.6718	38.3832	30.0074	71.6149	56.1448	0.170029	43.3004	48.284	45.9587	88.5067	98.0168	48.5614	79.8779	99.9189	99.8391	38.4303	79.8243	36.1557	37.3613	37.0155	38.8183	59.3822	82.0924	75.0481	45.7958	74.5343	87.2757	4.77713	0.162109	0.312134	47.2401	45.1968	71.74	39.2237	89.2012	98.5487	99.9339	99.9471	99.9247
3262	C	U	CDS: P3		0.199782	0.224564	0.691106																		6.98847	1.22905			1.79526
3283	G	A	CDS: P3																													1.0035
3298	U	C	CDS: P3		1.72263	1.76901	2.03258								6.03406	0.455395	0.512402			12.1111	4.08686	19.985	19.5196	7.13815	4.79015	1.03169			6.45208										4.49528	23.2237	46.9849	37.6884
3307	G	A	CDS: P3																					0.870801
3336	U	C	CDS: P3	P3:p.Ile311Thr																5.08355
3346	U	C	CDS: P3																															8.27735	9.0523
3349	G	A	CDS: P3																					1.00955
3364	G	A	CDS: P3																																1.29667
3385	C	U	CDS: P3																																			0.949367
3419	A	G	CDS: P3	P3:p.Ile339Val																																				8.34611
3427	U	C	CDS: P3		0.613497	0.475138	0.9437								1.87244					0.274689
3460	U	C	CDS: P3		35.64	34.7814	32.47	18.5938	44.7154	8.55075	41.7329	3.80458	39.065	99.9522	43.3876	48.6073	55.4495	10.9677	1.99706	31.2855	1.26013			36.746	20.7934	53.1034	67.0693	66.8617	46.657	32.0855	7.78695	0.619835	7.96543	1.17166		7.78065	0.111732		34.4762	53.1469	23.6952	65.5407	2.50808	1.51134
3478	A	G	CDS: P3		28.3746	27.4886	22.6246	17.0171	31.4147	6.84436	37.0743	3.61805	36.0714	99.9538	39.4381	35.3375	47.7239	6.87322	1.49516	27.7737	0.621697			34.21	14.3431	43.1627	62.1986	60.5041	45.5831	16.9292	4.51635		3.73804	1.31827		6.86307			30.5838	48.118	23.2545	58.229	1.88293	1.1611
3481	A	G	CDS: P3																										4.64433	0.617148	0.634317
3482	U	C	CDS: P3	P3:p.Tyr360His																												0.804954
3491	C	A	CDS: P3							6.58106
3529	A	G	CDS: 6K1																					0.824176
3548	G	A	CDS: 6K1	6K1:p.Ala17Thr																																	3.39531
3670	G	A	CDS: CI																						1.46876	1.0474
3757	G	A	CDS: CI																											9.03516	1.45815
3766	U	C	CDS: CI																															0.639433	3.64238
3773	G	A	CDS: CI	CI:p.Asp40Asn																																					0.857143
3817	C	U	CDS: CI		16.4911	17.195	24.7863	48.3276	46.9584	78.3858	26.7761	61.7912	14.0909		8.99749					19.7956	50.3854			24.9087	7.10818	5.17024			16.3735	27.8607	39.887	20.0192	63.353	68.451	9.28527	85.5477	99.8974	99.7483	10.4942				6.22605
3824	C	A	CDS: CI	CI:p.His57Asn													0.871731																							0.803674
3824	C	U	CDS: CI	CI:p.His57Tyr	3.68073	3.72283	2.74032	1.54015	1.0161	0.248281				0.308356	0.45327		0.373599			0.59157	13.6714	0.371402		0.373575			0.135397		2.8065	0.506586							0.168044	0.261267		0.803674	0.589971		0.19425	0.620476	0.78125	0.715308	0.199782
3850	C	U	CDS: CI		0.246033	0.281483	0.407148								0.421326	0.694444	1.06024		0.313152												1.18431	0.203887					1.06496
3865	U	C	CDS: CI		3.53909	3.70443	1.93143				12.1127				1.10169					0.121017				1.48786					1.81928
3883	C	U	CDS: CI																																				3.94673
3899	C	U	CDS: CI																												1.14943
3922	U	C	CDS: CI		0.682057	0.564516	1.3832	0.706464	0.493827		4.48966	6.02773	44.7977		0.131111					5.29197	17.0625			1.75153					3.86808	3.44371	7.16374					0.15653							2.24138
3970	G	A	CDS: CI																										1.28911	2.67809	0.470557
4000	G	A	CDS: CI																								4.64406	4.89306
4021	A	G	CDS: CI								2.0089
4039	C	A	CDS: CI	CI:p.Phe128Leu			0.610376																													1.0069							1.19205
4042	A	G	CDS: CI		32.4447	32.9063	31.5377	15.1063	18.5886	7.39561	38.8786	2.99479	29.1473	99.9545	37.4293	48.0245	47.216	8.81671	1.86824	25.2727	0.823662		0.152284	32.4149	15.8348	50.9972	62.6859	63.4359	41.0423	21.5948	8.25427		5.1827	1.39776		6.78963			31.9703	47.5988	19.9488	63.3094	1.82605	1.08401
4063	U	C	CDS: CI																			23.8674	44.6124
4184	C	U	CDS: CI	CI:p.His177Tyr																	0.22795	0.902643
4213	C	U	CDS: CI																										0.967509
4220	C	U	CDS: CI		35.1483	34.7493	46.7461	19.615	14.4048	23.0614	38.0509	58.4714	53.2243	99.9871	53.4189	53.8272	63.0954	17.8647	1.3623	31.3474	1.62614			29.921	22.0969	50.8982	51.7194	50.7699	39.4185	25.5174	13.5593		6.23088	2.22615		7.83926			46.8527	62.9695	39.7826	54.1359	62.1429	99.9491	99.9497	99.9454	99.9063
4252	A	U	CDS: CI																																				1.37838
4288	U	C	CDS: CI																																									1.14679
4339	U	C	CDS: CI																	1.68403	10.297
4360	A	G	CDS: CI																		3.12787
4369	U	G	CDS: CI		8.41439	8.59107	6.02963	24.9676	26.3911	5.49427	7.50656	17.1677	1.30112		1.07456					3.95756				2.9348					9.67202	16.9248	37.4733	48.0354	0.729927						3.26489				3.17416
4405	C	U	CDS: CI																																1.37337
4436	G	A	CDS: CI	CI:p.Val261Ile																																						1.58314
4470	A	G	CDS: CI	CI:p.Asn272Ser															5.08245
4492	U	C	CDS: CI		2.43161	2.47564	1.63793	1.3187	2.65103						0.176471					0.341207	14.3388			0.287123					1.84787
4513	U	C	CDS: CI											2.24269
4558	U	C	CDS: CI									4.17452		5.44083
4579	U	C	CDS: CI																1.11768					1.05464
4591	G	A	CDS: CI																																				2.24918
4612	U	C	CDS: CI																											22.0034	11.3611	0.819876
4633	C	A	CDS: CI												1.73556
4633	C	U	CDS: CI																	1.237
4636	A	G	CDS: CI																										0.834868
4690	C	U	CDS: CI		3.98773	4.16856	4.32629	0.807809	1.19338		2.42462									2.60521			0.42166	5.62272	2.75704	5.25739	13.4823	14.6074	11.2908	3.68098	2.38198								2.74314				1.44038	1.06285
4780	U	C	CDS: CI																														0.802568
4810	G	A	CDS: CI			0.221051	0.425532					0.891266		0.820966																				3.60934
4831	U	C	CDS: CI				1.12597
4843	G	A	CDS: CI																						1.76355
4852	A	U	CDS: CI							3.85459											1.70949		0.406369													0.846098			1.44135	5.38742
4855	C	U	CDS: CI		0.369556	0.318621	0.474848				7.19417																		0.687245	13.6402	3.25776
4876	C	A	CDS: CI																											0.992626
4909	G	A	CDS: CI		1.17479	1.30401	1.41633				0.852515													0.254332															6.57101	2.67595			12.7964
4950	C	U	CDS: CI	CI:p.Ala432Val										2.71297
5035	G	A	CDS: CI													1.55584	1.03576
5059	C	U	CDS: CI																			1.47493
5071	G	A	CDS: CI					1.03139	0.564207
5083	U	C	CDS: CI		25.4971	25.971	24.278	12.7984	19.9418	3.62106	35.0862	17.1815	11.9774	99.8656	35.021	19.4787	22.6203	2.83512	1.3511	22.7997	0.438116			29.6425	5.85351	29.1963	57.9672	59.5429	37.9046	7.7274	2.20939		1.79745	0.284466		4.782			26.4121	29.9771	9.83833	56.8083	1.32953	0.555598
5102	U	A	CDS: CI	CI:p.Leu483Ile										2.56801										1.38973																		1.46157
5102	U	C	CDS: CI																						1.96906
5137	U	C	CDS: CI												0.950401
5170	G	U	CDS: CI	CI:p.Met505Ile																																							0.661594	2.43348
5200	C	U	CDS: CI																													10.1334
5213	C	U	CDS: CI	CI:p.Pro520Ser													1.07042
5217	G	A	CDS: CI	CI:p.Ser521Asn																			0.938449
5218	C	U	CDS: CI																																				1.10351	2.56052	8.57788
5272	C	U	CDS: CI			0.346728	0.22453			0.814457	0.265628	0.335224	1.38889	0.833035			0.704225																								1.55521	0.171024			1.51286
5287	U	C	CDS: CI																												2.23997	14.9084
5319	A	U	CDS: CI	CI:p.Glu555Val		0.162308	0.18289																							1.9665										2.5331
5334	G	A	CDS: CI	CI:p.Ser560Asn									1.51015
5353	C	U	CDS: CI																												0.84156
5365	C	U	CDS: CI																																					1.76899
5431	C	U	CDS: CI		0.887978	0.806452	0.545313				8.3243													1.67508	0.216216				1.10668
5458	A	U	CDS: CI	CI:p.Lys601Asn																																	1.70032
5466	G	A	CDS: CI	CI:p.Ser604Asn																																							1.78408	4.24628	0.639907	1.23609	1.17045
5479	A	G	CDS: CI								1.48969
5501	G	A	CDS: CI	CI:p.Ala616Thr																																				2.64436	26.1592
5527	G	A	CDS: CI																					2.48705
5561	G	A	CDS: 6K2	6K2:p.Ala2Thr																					2.83138	4.94186	18.0626	17.462
5630	A	G	CDS: 6K2	6K2:p.Ile25Val	1.59775	1.34285	1.26987								6.07938	44.3709	45.3627	85.8824	98.1151	13.2109	26.6307	49.3498	81.5507	2.0326			0.103911	0.111359	2.9457	35.9204	12.0799	30.4381
5643	C	U	CDS: 6K2	6K2:p.Ala29Val			0.352697	0.191656	0.143704	1.23055	0.23385	1.9263	16.7553	0.270544	0.302979	1.54946	2.41814	3.32997	0.248286		1.21951	2.3104			1.12745	1.30475	0.132897	0.153233	0.148951	0.964187	2.44173	0.139695	0.924974	3.77541		0.360326	0.78534	5.43735	0.223964	1.09389	4.60784	0.333667	0.342185	0.626442	1.54486	1.58451	0.175151
5656	U	C	CDS: 6K2																1.25821
5660	A	C	CDS: 6K2	6K2:p.Ile35Leu	0.101649		0.177357				0.194269	0.282412	1.44728		0.183464	0.219261	0.3564	0.276012	0.25716																				0.167084	0.176197	0.817818	0.342896
5692	A	G	CDS: 6K2																																		49.6527	25.3766
5693	G	A	CDS: 6K2	6K2:p.Val46Ile																																	7.55207
5695	U	C	CDS: 6K2																																			17.0816
5716	G	A	CDS: VPg																	1.33571
5759	G	A	CDS: VPg	VPg:p.Ala16Thr																																								19.467	36.0019	37.9944	0.965305
5770	A	G	CDS: VPg																		1.28411
5773	G	A	CDS: VPg													5.50595	4.68975
5917	A	G	CDS: VPg				0.454398	8.28235	6.86546											1.54418									0.89537				4.01985
6019	U	G	CDS: VPg	VPg:p.Asp102Glu																																			1.01744
6040	G	A	CDS: VPg																											13.0713	0.446491
6050	A	C	CDS: VPg	VPg:p.Ile113Leu																																			0.636238	1.28872	2.5759
6166	U	C	CDS: VPg																										3.67823
6175	U	C	CDS: VPg																																0.828272
6193	U	C	CDS: VPg																																		6.99933	3.17131
6211	G	A	CDS: VPg																						15.2062
6217	A	G	CDS: VPg													1.45949	2.40793	0.84666
6224	C	U	CDS: VPg	VPg:p.Pro171Ser																							8.05085	9.27528
6235	G	A	CDS: VPg																										1.37331
6238	U	G	CDS: VPg																	11.4758	14.5033	58.3407	79.4493
6245	A	G	CDS: VPg	VPg:p.Lys178Glu																										2.81149	3.17489
6246	A	G	CDS: VPg	VPg:p.Lys178Arg						1.56545
6268	G	A	CDS: VPg		33.6871	33.9183	35.2523	17.6582	16.3292	22.5168	39.7574	10.4064	78.1751	99.9527	43.987	84.5591	78.2034	41.7051	2.3637	28.0006	2.73349			34.0152	51.4785	83.4448	66.3093	64.5488	42.4716	64.1017	40.0135		25.3937	8.36788		8.6803			35.4577	80.3482	55.5429	68.3908	2.01376	2.84035
6286	A	G	CDS: NIa		0.434783	0.24777	1.43678								0.882872					5.03112																			2.71647
6304	G	A	CDS: NIa																										0.925008	9.83227	16.1572																1.51069
6310	C	U	CDS: NIa																															0.429594	1.04205
6319	U	C	CDS: NIa		5.0223	5.02246	4.77361	1.07858	2.12536		2.98999									2.4641				7.69104	6.14262	7.93651	17.1516	17.8221	11.9221	6.03078	4.56603								3.29392				1.97159	1.86969
6338	G	A	CDS: NIa	NIa:p.Val21Ile																										2.17261
6350	G	A	CDS: NIa	NIa:p.Val25Ile																													0.189354	7.16091	1.98444
6397	U	C	CDS: NIa					3.74424	3.9261
6401	A	G	CDS: NIa	NIa:p.Ile42Val																	0.867679
6430	C	U	CDS: NIa					8.08415	6.00313
6475	G	A	CDS: NIa		1.33652	1.4684	0.767232	3.09623	6.99839																								15.6264	12.1701	12.1902
6490	C	U	CDS: NIa		2.04862	1.97964	4.3738	8.34968	8.75787	21.8966	2.54516				7.53306	2.55754	1.68091			7.82229	3.03249			13.6803	35.7479	6.08561			4.59737				34.4118	69.472	71.7477				2.86375
6500	U	C	CDS: NIa																																		7.71153	0.443491
6527	A	G	CDS: NIa	NIa:p.Ile84Val																																			1.03265
6562	A	G	CDS: NIa																					0.55666	6.73653	9.43026
6572	C	A	CDS: NIa	NIa:p.His99Asn																																	1.44
6574	C	U	CDS: NIa																																								0.97036
6584	C	U	CDS: NIa	NIa:p.Pro103Ser																																									0.980392
6588	U	C	CDS: NIa	NIa:p.Val104Ala																												1.5517
6634	A	G	CDS: NIa		16.4971	13.8655	9.56296				17.1236				11.25	49.6292	50.9476	90.6208	98.4325	13.8952	37.7193	63.089	78.2378	9.40819	30.1115	37.9218	37.0871	38.7821	16.7265	43.2806	24.8247	35.7671				2.73306			8.35165			0.20903
6646	A	G	CDS: NIa																								1.48736	1.29228
6680	C	A	CDS: NIa	NIa:p.Pro135Thr												2.61745	3.15225	53.5563	0.207777
6683	G	A	CDS: NIa	NIa:p.Gly136Ser																													3.08968	0.332889
6709	U	C	CDS: NIa																																		1.0196
6712	A	G	CDS: NIa																																					4.22671	4.9534
6760	G	U	CDS: NIa										1.44033
6782	U	C	CDS: NIa									13.1547
6808	U	C	CDS: NIa		41.6753	42.2055	43.1164	22.5369	17.2455	14.3505	48.9229	6.60661	55.3061	100	50.9911	65.6595	61.2605	18.9616	2.89973	34.6714	1.99297		0.119581	43.6736	31.9849	72.7729	70.4986	71.4849	52.2135	36.887	18.4638		10.3929	3.06667	0.20339	10.7317			42.7965	66.6056	36.0646	72.1847	3.31143	2.58738
6827	G	A	CDS: NIa	NIa:p.Glu184Lys																	1.0395
6828	A	G	CDS: NIa	NIa:p.Glu184Gly	28.1718	27.5919	27.3419	11.0221	41.8006	5.03415	29.1231	1.97368	21.4076	99.8948	29.4764	34.076	36.4092	4.78799	1.23083	20.6399	0.3861			27.0627	12.6201	38.301	61.6937	63.4189	35.2074	17.7492	2.59819		3.58392	0.615806		4.71712			22.7145	37.9412	15.3178	59.3193	1.26755	0.719263
6842	A	G	CDS: NIa	NIa:p.Lys189Glu																									1.07129
6858	A	G	CDS: NIa	NIa:p.Asn194Ser	15.4243	16.0285	15.7688	43.2716	53.3625	49.0016	23.4655	21.9228	2.43667		8.51392					15.9589	16.7036			21.1155	1.21033	0.910884			14.129	10.084	6.06819	17.3296	34.4409	18.9699	8.68932	84.956	99.821	99.5928	9.08894				5.28455
6866	A	G	CDS: NIa	NIa:p.Asn197Asp																				2.73912
6871	G	U	CDS: NIa	NIa:p.Glu198Asp							1.99037
6888	U	C	CDS: NIa	NIa:p.Val204Ala																						5.27197
6904	U	A	CDS: NIa		0.786449	0.745199	1.84964				0.260116				3.41413					5.14002																							0.313748
6907	G	A	CDS: NIa												1.60714
6940	C	U	CDS: NIa																											1.85185	0.529101							0.961538						4.12186	2.37718	2.98507
6948	G	A	CDS: NIa	NIa:p.Gly224Asp																																									2.57293	2.21612
6964	A	G	CDS: NIa																																				8.22939
6967	A	G	CDS: NIa																										4.24986
6971	G	A	CDS: NIa	NIa:p.Val232Ile																																									1.1625	1.21467
7009	A	G	CDS: NIa																															2.97868	2.52979
7036	G	A	CDS: NIb									1.07278																					0.78534	5.79495
7052	U	C	CDS: NIb								2.97794
7054	G	A	CDS: NIb																			2.67668	14.5682
7105	A	G	CDS: NIb																												0.952381
7140	U	C	CDS: NIb	NIb:p.Val44Ala	1.53828	1.57275	0.648203																	1.65388					0.83153							85.2478	99.8024	99.3329
7147	G	A	CDS: NIb																											3.60758
7197	U	G	CDS: NIb	NIb:p.Leu63Trp																													1.37931
7273	U	C	CDS: NIb		1.94966	2.19502	0.95249													3.44345				0.361375					0.475729
7321	U	C	CDS: NIb												1.50767
7348	C	U	CDS: NIb		33.503	32.9807	29.0294	14.5486	11.8611	2.58248	31.8732	0.782651	10.4364	99.6152	32.5107	26.2245	24.1303	3.31724	1.33353	25.892	0.204193			32.4996	6.99183	31.0742	61.4717	63.9597	42.2909	11.1903	3.00668	0.153775	2.2269	0.292443		5.33433			24.4926	30.6456	8.48944	63.6878	1.57917	0.722022
7439	A	U	CDS: NIb	NIb:p.Thr144Ser																																			1.09418
7462	U	C	CDS: NIb																																		1.73277
7489	C	U	CDS: NIb				0.697648	11.2407	11.0482											1.49418									0.895222				17.4149	0.521405	2.61118
7495	C	U	CDS: NIb																																					1.28064
7513	U	C	CDS: NIb		0.146306	0.107948	0.257834				0.860003
7588	U	C	CDS: NIb																																												2.30396
7606	U	C	CDS: NIb																		0.832755
7621	U	C	CDS: NIb		6.13918	6.45385	5.62753	4.47284	5.7125	8.6868	8.68758				4.85011					5.17406				9.93679	3.92157				5.46108	23.3041	3.21782					1.49925			0.3305
7654	C	U	CDS: NIb		2.58077	2.40291	0.763698				0.816839													0.53286	9.0259	12.8653	27.2121	26.1847
7690	U	C	CDS: NIb				1.28111													11.6189	0.404741								0.767141										3.84776
7705	C	U	CDS: NIb																					2.04537
7750	C	U	CDS: NIb																												0.996387
7774	A	G	CDS: NIb																						1.17125	0.957396
7777	C	U	CDS: NIb										1.25874
7783	A	G	CDS: NIb								9.8708	15.4245	2.15517
7888	A	G	CDS: NIb																																									0.951939
7906	A	C	CDS: NIb								1.11974	16.7566
7951	U	C	CDS: NIb					0.770734	1.30366	3.68758
8008	G	A	CDS: NIb																																			7.20663
8012	A	U	CDS: NIb	NIb:p.Ser335Cys	44.6006	45.3727	44.3047	61.4272	38.8081	54.2069	61.7072	20.3914	26.0847	99.9143	47.5716	39.0155	41.6344	6.79425	1.46128	42.3796	14.0117			54.8463	12.8173	48.7381	58.2842	59.2101	54.4566	27.3921	8.98632	22.5878	37.0775	14.7974	9.60416	93.9254	99.8982	99.6006	43.7899	42.6445	17.0123	60.5138	9.9478	0.751797
8029	A	C	CDS: NIb	NIb:p.Glu340Asp				1.29574	1.29761
8037	G	A	CDS: NIb	NIb:p.Ser343Asn			0.460389	3.3246	2.76662																														4.64231	15.319	8.1163
8094	A	G	CDS: NIb	NIb:p.Lys362Arg												12.5762	8.29897	22.6141	45.9093
8134	U	A	CDS: NIb	NIb:p.Asp375Glu											18.6081	17.6504	17.5276	10.727	1.52869
8206	C	U	CDS: NIb																														0.84507
8260	C	U	CDS: NIb													1.25209	1.45715
8263	U	C	CDS: NIb																								6.19745	6.7554
8285	C	U	CDS: NIb			0.150775	0.20496													9.19596	24.6608	75.5203	78.3774						2.32426	60.3879	51.8478	28.3148
8342	U	C	CDS: NIb	NIb:p.Phe445Leu						1.47059
8488	G	A	CDS: NIb										31.1018
8491	A	G	CDS: NIb		7.09868	7.03629	3.49946	0.68564	1.03986		3.63439				7.30215					1.59423	1.1771			7.54298	0.309119	1.13379	1.82053	2.01285	0.538345							0.509431			13.2242				9.22323
8566	A	G	CDS: NIb																																6.54997
8569	A	U	CDS: CP		0.460177	0.597015	1.17663	0.66364	0.544588											3.68028	10.6065			0.949127					0.545073
8573	G	A	CDS: CP	CP:p.Asp3Asn																																											1.01405
8578	A	G	CDS: CP																	1.92893
8596	C	U	CDS: CP									1.04167
8692	U	C	CDS: CP		11.7049	11.181	12.5524	13.2241	25.9981	22.5186	5.8792	5.63825	48.4668		4.93738	1.37086	2.08322			13.8782	26.4256			12.3331	27.9692	3.24696			10.1247	2.96786	2.79601		42.4561	63.4686	91.5805	1.60318			2.10855				2.76259
8698	G	A	CDS: CP																																					0.826939
8707	U	G	CDS: CP	CP:p.Ile47Met	0.197824	0.26732	0.968158
8716	C	U	CDS: CP																					1.00706			0.423791	0.394417
8768	G	C	CDS: CP	CP:p.Glu68Gln																									1.14836
8788	U	C	CDS: CP																										4.16733
8836	U	C	CDS: CP																																	1.08405
8839	U	C	CDS: CP																										7.64202
8855	G	A	CDS: CP	CP:p.Val97Ile				4.6147	3.99504	1.09353
8941	G	A	CDS: CP		3.25897	3.41774	3.82409	0.591017	0.399754		4.32493				0.21623					5.26561	0.690846			0.881323					0.742741								0.182108		11.1053
8987	G	A	CDS: CP	CP:p.Val141Ile	1.48321	1.48997	3.24899	3.59177	2.53437	19.1785	1.13946				2.81933	1.88227	1.93452			3.97775	1.81424			7.16527	33.1321	4.52194			2.0051	0.12473			22.7635	49.9435	61.2576				1.17757
9010	C	U	CDS: CP																	0.986597
9049	A	G	CDS: CP					1.1236	1.46727
9127	U	C	CDS: CP															2.4786	6.70917
9166	U	C	CDS: CP																		2.0316
9205	U	A	CDS: CP									0.980392
9211	A	G	CDS: CP					0.970874	2.86525	2.443														1.47133
9244	A	G	CDS: CP																											1.8254	5.35161	25.3791
9253	A	G	CDS: CP																					5.70736
9265	C	U	CDS: CP								1.47164
9367	G	A	CDS: CP	CP:p.Met267Ile												0.815372	0.829016
9416	A	G	3' UTR																	4.56057
9450	A	G	3' UTR																2.63158
9452	U	C	3' UTR							1.83246
9486	G	A	3' UTR																																					0.95489
9509	G	A	3' UTR																																				1.77802	0.584163
9516	C	U	3' UTR											1.87702
9530	U	C	3' UTR		0.634921	0.955414	0.781749								4.1519			0.113556	0.219956		4.41909	44.7682	76.7118	1.70291
9598	A	G	3' UTR																																											0.136008	1.03009
9609	C	U	3' UTR																						0.920873
9610	U	C	3' UTR																																												1.41267
9692	A	U	3' UTR																																							1.08359
9695	A	U	3' UTR																																	1.31579
9698	C	U	3' UTR																																		1.65746
"-1" and "-2" at the end of the sample name designate two replicates of the same sample; "-1" was used for subsequent analyses
For source inoculum, two replicates were sequenced isolating RNA from the pool of leaves (inoc-1 and inoc-2); for inoc3, RNA was isolated directly from the inoculum. Inoc3 was used for subsequent analyses.
